# Supplementary material for: Development and Evaluation of EDTA-Treated Rabbits for Bioavailability Study of Chelating Drugs Using Levofloxacin, Ciprofloxacin, Hemiacetal Ester Prodrugs, and Tetracycline
Source: Pharmaceutics. 2023 May 24;15(6):1589. doi: 10.3390/pharmaceutics15061589 (PMC10301896; doi:10.3390/pharmaceutics15061589)
Supplement: Supplementary file 1 [file pharmaceutics-15-01589-s001.zip]

Archive with 1 entries (1 files):
- pharmaceutics-2393226-supplementary.pdf
